# Supplementary material for: Real-World Efficacy of Biological Therapies in Severe Asthma: A Focus on Small Airways
Source: J Clin Med. 2024 Oct 2;13(19):5883. doi: 10.3390/jcm13195883 (PMC11477072; doi:10.3390/jcm13195883)
Supplement: Supplementary file 1 [file jcm-13-05883-s001.zip]

Archive with 1 entries (1 files):
- jcm-3193256-supplementary.pdf
